# Supplementary material for: The fatty acid elongase Elovl6 is crucial for hematopoietic stem cell engraftment and leukemia propagation
Source: Leukemia. 2023 Mar 8;37(4):910–3. doi: 10.1038/s41375-023-01842-y (PMC10079543; doi:10.1038/s41375-023-01842-y)
Supplement: Supplementary file 2 — Supplementary Table 2 [file 41375_2023_1842_MOESM2_ESM.xlsx]

## Sheet: ST-2
Supplemental Table 2. Reagents used in this study.
REAGENT or RESOURCE	SOURCE	IDENTIFIER
Antibodies
APC anti-mouse CD117	BioLegend	Cat# 105812; RRID:AB_313221
CD34 monoclonal antibody (RAM34)-FITC	eBioscience	Cat# 11-0341-82; RRID:AB_465021
PE-Cyanine7 anti-mouse LY-6A/E (Sca-1)	eBioscience	Cat# 25-5981-81; RRID:AB_469669
CD45R (B220) monoclonal antibody (RA3-6B2), Biotin	eBioscience	Cat# 13-0452-82; RRID:AB_466451
TER-119 monoclonal antibody (TER-119), Biotin	eBioscience	Cat# 13-5921-85; RRID:AB_466798
CD4 monoclonal antibody (RM4-5), Biotin	eBioscience	Cat# 13-0042-86; RRID:AB_466331
CD8a monoclonal antibody (53-6.7), Biotin	eBioscience	Cat# 13-0081-86; RRID:AB_466348
CD127 monoclonal antibody (A7R34), Biotin	eBioscience	Cat# 13-1271-82; RRID:AB_466588
Ly-6G (Gr-1) monoclonal antibody (RB6-8C5), Biotin	eBioscience	Cat# 13-5931-86; RRID:AB_466802
CD11b monoclonal antibody (M1/70), Biotin	eBioscience	Cat# 13-0112-85;
		RRID:AB_466359
Mouse anti-CD45.1 PE	BioLegend	Cat# 100707; RRID:AB_312746
Mouse anti-CD45.2 APC	BioLegend	Cat# 101215; RRID:AB_312798
FITC Rat IgG2a, kappa isotype control antibody	BioLegend	Cat# 400506; RRID:AB_2736919
PE Rat IgG2a, kappa isotype control antibody	BioLegend	Cat# 400508;
		RRID:AB_326530
Rat IgG2a kappa isotype control (eBR2a), APC	eBioscience	Cat# 17-4321-81;
		RRID:AB_470181
Mouse clonal β-actin (8H10D10)	Cell Signaling Technology	Cat# 3700; RRID:AB_2242334
Rabbit clonal AKT	Cell Signaling Technology	Cat# 9272;
		RRID:AB_329827
Rabbit clonal phospho AKT Ser473	Cell Signaling Technology	Cat# 9271;
		RRID:AB_329825
Rabbit clonal phospho AKT Thr308	Cell Signaling Technology	Cat# 9275;
		RRID:AB_329828
Rabbit clonal ERK	Cell Signaling Technology	Cat# 9102;
		RRID:AB_330744
Rabbit clonal phospho ERK Thr202/Tyr204	Cell Signaling Technology	Cat# 9101;
		RRID:AB_331646
Polyclonal goat anti-rabbit immunoglobulin/HRP	Dako	Cat# P0448;
		RRID:AB_2617138
Polyclonal goat anti-mouse immunoglobulin/HRP	Dako	Cat# P0447;
		RRID*AB_2617137
Phalloidin-iFluor 555 Reagent	Abcam	Cat# ab176756
Alexa Fluor 488 phalloidin	Thermo Fisher Scientific	Cat# A-12379;
		RRID:AB_2315147
CD184 (CXCR4) monoclonal antibody (2B11)	Thermo Fisher Scientific	Cat# 12-9991-82;
		RRID:AB_891391
Chemicals, peptides, and recombinant proteins
DMEM—high glucose	Sigma-Aldrich	Cat# D5796
RPMI1640	Sigma-Aldrich	Cat# R8758
IMDM	Sigma-Aldrich	Cat# 13390
StemSpan™ SFEM	STEMCELL Technologies	Cat# 09600
Fetal bovine serum	Biosera	Cat# 554-02155
Fetal bovine serum South America, Lipid Depleted	BioWest	Cat# S181L-100
Oleic acid	Wako	Cat# 151-03425
7-AAD Viability Staining Solution	Thermo Fisher Scientific	Cat# 00-6993-50
Stem cell factor (SCF), mouse, recombinant	Wako	Cat# 197-15511
Thrombopoietin, human, recombinant	Peprotech	Cat# AF-300-18
Interleukin-3, mouse, recombinant	Wako	Cat# 091-03971
Interleukin-6, mouse, recombinant	Wako	Cat# 094-07001
Recombinant murine SDF-1α/CXCL12	Peprotech	Cat# 250-20A
Alexa Fluor™ 488 phalloidin	Thermo Fisher Scientific	Cat# A12379
cOmplete™, Mini	Roche	Cat# 5892791001
PhosSTOP™	Roche	Cat# 4906837001
Penicillin-streptomycin (10,000 U/mL)	Wako	Cat# 168-23191
SuperScript™ III Reverse Transcriptase 10,000 units	Invitrogen	Cat# 18080-044
MACS anti-APC MicroBeads	Miltenyi Biotec	Cat# 130-090-855
PBS (-)	Nissui	Cat# 5913
DNase I	Worthington	Cat# DP100
Vectashield mounting	Vector laboratories	Cat# H-1200
Poly-L-lysine	Sigma-Aldrich	Cat# P4832
Goat anti-mouse immunoglobulins/HRP	Dako	Cat# P0447
Goat anti-rabbit immunoglobulins/HRP	Dako	Cat# P0448
MK-2206 AKT inhibitor	Selleck Chemicals	S1078; CAS: 1032350-13-2
Copanlisib (BAY 80-6946) PI3K inhibitor	Selleck Chemicals	S2802; CAS: 1032568-63-0
EHT 1864 RAC inhibitor	Selleck Chemicals	S7482; CAS: 754240-09-0
Critical commercial assays
RNeasy Mini Kit	Qiagen	Cat# 74106
FastStart Universal Probe Master	Roche	Cat# 38460200
CytoSelect™ 96-Well Cell Migration Assay (5 μm, Fluorometric Format)	Cell Biolabs, Inc	Cat# CBA-105
Rac1 Activation Assay Kit	Cell Biolabs, Inc	Cat# STA-401-1
PrimeSTAR Mutagenesis Basal Kit	Takara	Cat# R046A
Experimental models: Cell lines
293GP	RIKEN BRC	N/A
Experimental models: Organisms/strains
Mouse: C57BL/6-Ly5.1	Sankyo Labo Service	N/A
Mouse: C57BL/6-Ly5.2	Sankyo Labo Service	N/A
Mouse: Elovl6-/-	Matsuzaka et al., 2007	N/A
Oligonucleotides
See Table S1 for primer sequences	This paper	N/A
TaqMan Ribosomal RNA Control Reagents	Applied Biosystems	Cat# 4308329
Recombinant DNA
pGCDNsam-ires-GFP or ires-hKO	Kind gift from Hiromitsu Nakauchi (University of Tokyo) and Masafumi Onodera (National Center for Child Health and Development)	N/A
MLL::AF9 cDNA	Kind gift from Akihiko Yokoyama (National Cancer Center Japan)	N/A
Elovl6 cDNA	Matsuzaka et al., 2020	N/A
Software and algorithms
CLC Genomics Workbench version 11	Qiagen	http://resources.qiagenbioinformatics.com/manuals/clcgenomicsworkbench/1101/index.php?manual=Introduction_CLC_Genomics_Workbench.html
GSEA 4.1.0	Liberzon et al., 2011	https://www.gsea-msigdb.org/gsea/index.jsp
Metascape	Zhou et al., 2019	https://metascape.org/gp/index.html#/main/step1
Gene Expression Profiling Interactive Analyses (GEPIA)	Tang et al., 2017	http://gepia.cancer-pku.cn
Gene Expressions Commons	Seita et al., 2012	https://gexc.riken.jp/models/3/genes
FlowJo version 10	Becton, Dickinson and Company, 2019	https://www.flowjo.com
GraphPad Prism	GraphPad Software Inc.	https://www.graphpad.com/scientific-software/prism/
Leica Microsystems imaging software	Leica
EZR	Kanda, 2013	https://www.jichi.ac.jp/saitama-sct/SaitamaHP.files/statmed.html
Other
BD FACS Aria Ⅱ/Ⅲ	BD Biosciences
Leica TCS SP8	Leica
Fluorescence microscope BZ-X700	Keyence
ImageQuant™ LAS-4010	GE Healthcare
