# Supplementary material for: The fatty acid elongase Elovl6 is crucial for hematopoietic stem cell engraftment and leukemia propagation
Source: Leukemia. 2023 Mar 8;37(4):910–3. doi: 10.1038/s41375-023-01842-y (PMC10079543; doi:10.1038/s41375-023-01842-y)
Supplement: Supplementary file 3 — Supplementary Table 3 [file 41375_2023_1842_MOESM3_ESM.xlsx]

## Sheet: ST-3
Supplemental Table 3. MRM transitions and collision energy values used to measure each phosphoinositide acyl variant.
Acyl variant	Q1	Q3	Collision energy (eV)
	(parent m/z)	(fragment m/z)
31:1 PI	854.575	535.473	34
32:0 PI	870.607	551.504	34
32:1 PI	868.591	549.488	34
34:0 PI	898.638	579.535	34
34:1 PI	896.622	577.52	34
34:2 PI	894.607	575.504	34
36:0 PI	926.669	607.567	34
36:1 PI	924.654	605.551	34
36:2 PI	922.638	603.535	34
36:3 PI	920.622	601.52	34
36:4 PI	918.607	599.504	34
38:3 PI	948.654	629.551	34
38:4 PI	946.638	627.535	34
38:5 PI	944.622	625.52	34
38:6 PI	942.607	623.504	34
40:4 PI	974.669	655.567	34
40:5 PI	972.654	653.551	34
40:6 PI	970.638	651.535	34
32:0 PIP	978.604	551.504	26
32:1 PIP	976.589	549.488	26
34:0 PIP	1006.64	579.535	26
34:1 PIP	1004.62	577.52	26
34:2 PIP	1002.6	575.504	26
36:0 PIP	1034.67	607.567	26
36:1 PIP	1032.65	605.551	26
36:2 PIP	1030.64	603.535	26
36:3 PIP	1028.62	601.52	26
36:4 PIP	1026.6	599.504	26
37:4 PIP	1040.62	613.52	26
38:3 PIP	1056.65	629.551	26
38:4 PIP	1054.64	627.535	26
38:5 PIP	1052.62	625.52	26
38:6 PIP	1050.6	623.504	26
40:4 PIP	1082.67	655.567	26
40:5 PIP	1080.65	653.551	26
40:6 PIP	1078.64	651.535	26
32:0 PIP2	1086.6	551.504	29
32:1 PIP2	1084.59	549.488	29
34:0 PIP2	1114.63	579.535	29
34:1 PIP2	1112.62	577.52	29
34:2 PIP2	1110.6	575.504	29
36:0 PIP2	1142.66	607.567	29
36:1 PIP2	1140.65	605.551	29
36:2 PIP2	1138.63	603.535	29
36:3 PIP2	1136.62	601.52	29
36:4 PIP2	1134.6	599.504	29
37:4 PIP2	1148.62	613.52	29
38:3 PIP2	1164.65	629.551	29
38:4 PIP2	1162.63	627.535	29
38:5 PIP2	1160.62	625.52	29
38:6 PIP2	1158.6	623.504	29
40:4 PIP2	1190.66	655.567	29
40:5 PIP2	1188.65	653.551	29
40:6 PIP2	1186.63	651.535	29
32:0 PIP3	1194.6	551.504	33
32:1 PIP3	1192.58	549.488	33
34:0 PIP3	1222.63	579.535	33
34:1 PIP3	1220.62	577.52	33
34:2 PIP3	1218.6	575.504	33
36:0 PIP3	1250.66	607.567	33
36:1 PIP3	1248.65	605.551	33
36:2 PIP3	1246.63	603.535	33
36:3 PIP3	1244.62	601.52	33
36:4 PIP3	1242.6	599.504	33
37:4 PIP3	1256.62	613.52	33
38:3 PIP3	1272.65	629.551	33
38:4 PIP3	1270.63	627.535	33
38:5 PIP3	1268.62	625.52	33
38:6 PIP3	1266.6	623.504	33
40:4 PIP3	1298.66	655.567	33
40:5 PIP3	1296.65	653.551	33
40:6 PIP3	1294.63	651.535	33
31:1 PS	748.514	535.473	24
32:0 PS	764.545	551.504	24
32:1 PS	762.529	549.488	24
34:0 PS	792.576	579.535	24
34:1 PS	790.56	577.52	24
34:2 PS	788.545	575.504	24
36:0 PS	820.607	607.567	24
36:1 PS	818.592	605.551	24
36:2 PS	816.576	603.535	24
36:3 PS	814.56	601.52	24
36:4 PS	812.545	599.504	24
37:4 PS	826.56	613.52	24
38:3 PS	842.592	629.551	24
38:4 PS	840.576	627.535	24
38:5 PS	838.56	625.52	24
38:6 PS	836.545	623.504	24
40:4 PS	868.607	655.566	24
40:5 PS	866.592	653.551	24
40:6 PS	864.576	651.535	24
